# Supplementary material for: Cell-Main Spectra Profile Screening Technique in Simulation of Circulating Tumour Cells Using MALDI-TOF Mass Spectrometry
Source: Cancers (Basel). 2021 Jul 27;13(15):3775. doi: 10.3390/cancers13153775 (PMC8345129; doi:10.3390/cancers13153775)
Supplement: Supplementary file 1 [file cancers-13-03775-s001.zip]

Archive with 1 entries (1 files):
- cancers-1285501-supplementary.pdf
